# Supplementary material for: Nitric oxide charged catheters as a potential strategy for prevention of hospital acquired infections
Source: PLoS One. 2017 Apr 14;12(4):e0174443. doi: 10.1371/journal.pone.0174443 (PMC5391919; doi:10.1371/journal.pone.0174443)
Supplement: S1 File — Individual participant data for all parameters evaluated during the study. (XLSX) [file pone.0174443.s003.xlsx]

## Sheet: Individual data
Study Titel: Prospective, Phase I, Single-Center, Evaluation of the Safety and Tolerability of Nitric Oxide Impregnated Urinary Catheters in Patients Undergoing Radical Prostatectomy
ClinicalTrials.gov Identifier: NCT02277171
Participant allocation and status
Participant No.	Study Group	Completion/Withdrawal	Reason for withdrawal
1	NO-group	Completed study
2	NO-group	Early study withdrawal*	Intraoperative decision not to insert study catheter
3	NO-group	Completed study
4	NO-group	Completed study
5	NO-group	Completed study
6	NO-group	Completed study
7	NO-group	Completed study
8	CT-group	Completed study
9	CT-group	Study withdrawal**	Serious adverse event
10	CT-group	Completed study
11	CT-group	Early study withdrawal*	Intraoperative decision not to insert study catheter
12	CT-group	Completed study
13	CT-group	Completed study
14	CT-group	Completed study
15	CT-group	Early study withdrawal*	Intraoperative decision not to insert study catheter
* Patient withdrawal prior to catheterization. ** Patient withdrawal during study - Last observation carried forward was used for data analysis.
Individual Participant data
Blood Pressure (mmHg)
Participant No.	Study Group	Baseline	1st day of catheterization***	Hospital discharge***	Catheter removal	Follow-up
1	NO-group	96.03	80.9	94.2	89.4	100
3	NO-group	100.65	88.7	101.1	93.4	84.2
4	NO-group	96.69	100.7	114.8	102	94.7
5	NO-group	93.06	77.4	96	91.7	102.6
6	NO-group	94.38	96.9	89.8	117.5	110.6
7	NO-group	90.75	99.5	102.3	120.1	96.4
8	CT-group	116.49	75.4	107.3	114.5	106.9
9*	CT-group	85.14	114.3	101.4	105.90**	105.9
10	CT-group	127.71	113.3	112.9	127.7	121.1
12	CT-group	103.62	96.1	110.6	106.9	109.6
13	CT-group	76.23	86.5	99	93.4	98
14	CT-group	102.3	93.2	95	92.1	94.7
* Patient withdrawal during study - Last observation carried forward was used for data analysis
** Last data collected
** Average of 3 independent measurments taken at corresponding day
Temperature (°C)
Participant No.	Study Group	Baseline	1st day of catheterization***	Hospital discharge***	Catheter removal	Follow-up
1	NO-group	36.6	36.7	37.05	36.7	36.5
3	NO-group	36.7	36.9	36.9	36.7	37
4	NO-group	36.8	37.57	37.2	37	36.9
5	NO-group	36.5	36.67	37.3	36.8	36.7
6	NO-group	36.6	36.6	36.7	36.6	36.9
7	NO-group	36.9	36.43	36.8	36.7	36.6
8	CT-group	36.9	37	37.1	37.1	37
9*	CT-group	36.7	36.53	37.17	37.30**	37.3
10	CT-group	36.9	36.97	36.7	36.3	36.7
12	CT-group	36.4	36.67	36.6	37	36.4
13	CT-group	36.5	37.07	36.7	36.8	36.8
14	CT-group	37.1	36.9	36.95	36.7	37.1
* Patient withdrawal during study - Last observation carried forward was used for data analysis
** Last data collected
** Average of 3 independent measurments taken at corresponding day
Prothrombin Time - PT (Seconds)
Participant No.	Study Group	Baseline	1st day of catheterization	Hospital discharge	Catheter removal	Follow-up
1	NO-group	11.1	12.5	12.3	11.9	11
3	NO-group	10.2	11.3	10.4	10.8	10.3
4	NO-group	9.9	11.2	11	10.4	10.9
5	NO-group	10.5	12.2	10.9	11.4	11.1
6	NO-group	11.3	13	12.1	11.7	11.6
7	NO-group	10.8	11.7	11.7	10.9	11.6
8	CT-group	10.8	11.3	11.4	N/A	10.7
9*	CT-group	12.1	N/A	14.40**	14.4	14.4
10	CT-group	10.4	11.2	11.2	10.3	10.4
12	CT-group	12.1	13.1	11.6	13.3	N/A
13	CT-group	10.8	12.9	10.7	N/A	11
14	CT-group	11.8	12.6	12.6	11.5	11.6
* Patient withdrawal during study - Last observation carried forward was used for data analysis
** Last data collected
Activated Partial Thromboplastin Time - aPTT (Seconds)
Participant No.	Study Group	Baseline	1st day of catheterization	Hospital discharge	Catheter removal	Follow-up
1	NO-group	33.7	32.1	33.8	35.8	36.4
3	NO-group	32.4	31.5	35.4	35.3	34.7
4	NO-group	N/A	31.5	32.6	34.6	32.6
5	NO-group	27.7	26.6	28.1	27.5	28.7
6	NO-group	30.1	28	30.9	34.2	30.9
7	NO-group	37.3	32.8	32.9	37.5	38.5
8	CT-group	33	32.1	31.3	N/A	34.4
9*	CT-group	29	N/A	28.50**	28.5	28.5
10	CT-group	32.5	19.3	19.3	30	29.1
12	CT-group	35.9	31	30.7	32.8	N/A
13	CT-group	32.6	30.2	34.6	N/A	33
14	CT-group	32.9	29.5	29.5	31.5	31.5
* Patient withdrawal during study - Last observation carried forward was used for data analysis
** Last data collected
International Normalized Ratio - INR
Participant No.	Study Group	Baseline	1st day of catheterization	Hospital discharge	Catheter removal	Follow-up
1	NO-group	0.91	1.07	1.04	1.02	0.89
3	NO-group	0.85	0.97	0.89	0.93	0.84
4	NO-group	0.87	0.96	0.94	0.84	0.88
5	NO-group	0.86	0.99	0.88	0.93	0.9
6	NO-group	0.92	1.05	0.98	0.95	0.94
7	NO-group	0.88	0.95	0.95	0.88	0.94
8	CT-group	0.92	0.92	0.93	N/A	0.87
9*	CT-group	0.98	N/A	1.17**	1.17	1.17
10	CT-group	0.85	0.91	0.91	0.84	0.84
12	CT-group	0.98	1.06	0.94	1.08	N/A
13	CT-group	0.88	1.05	0.87	N/A	0.89
14	CT-group	0.96	1.02	1.02	0.93	0.94
* Patient withdrawal during study - Last observation carried forward was used for data analysis
** Last data collected
Platelets (103/µl)
Participant No.	Study Group	Baseline	1st day of catheterization	Hospital discharge	Catheter removal	Follow-up
1	NO-group	213	183	207	363	246
3	NO-group	228	180	229	297	264
4	NO-group	172	128	133	239	143
5	NO-group	198	188	191	347	294
6	NO-group	207	182	191	309	163
7	NO-group	261	197	210	373	238
8	CT-group	213	124	137	283	212
9*	CT-group	691	792	709.00**	709	709
10	CT-group	190	176	176	246	173
12	CT-group	155	134	161	222	206
13	CT-group	316	248	301	377	372
14	CT-group	220	164	157	279	160
* Patient withdrawal during study - Last observation carried forward was used for data analysis
** Last data collected
Hemoglobin (g/dl)
Participant No.	Study Group	Baseline	1st day of catheterization	Hospital discharge	Catheter removal	Follow-up
1	NO-group	14.5	13.6	14.6	14.9	15.6
3	NO-group	15.5	12.7	14.3	13.3	14.1
4	NO-group	14.9	13.6	13.4	15.3	14.7
5	NO-group	13.9	12.8	12.1	13	12.5
6	NO-group	15.1	13.4	13.7	16.4	15.1
7	NO-group	15.1	13.3	12.1	13.9	14.6
8	CT-group	13.6	10.6	12	13.4	13.2
9*	CT-group	12.8	10.5	9.70**	9.7	9.7
10	CT-group	16.2	13.1	13.1	15.1	15.4
12	CT-group	15.4	13.4	14.8	14.1	14.4
13	CT-group	13.3	11.3	13.7	12.7	13.6
14	CT-group	14.7	12.8	13	14	13.4
* Patient withdrawal during study - Last observation carried forward was used for data analysis
** Last data collected
White Blood Cells - WBC (103/µl)
Participant No.	Study Group	Baseline	1st day of catheterization	Hospital discharge	Catheter removal	Follow-up
1	NO-group	6	7.26	9.62	9.32	8.54
3	NO-group	6.53	5.29	6.58	6.98	7.8
4	NO-group	5.3	6.07	6.2	8.62	6.34
5	NO-group	6.58	11.82	7.46	11.22	8.4
6	NO-group	7.47	9.14	9.05	9.14	7.11
7	NO-group	11.71	15.76	9.1	10.06	8.6
8	CT-group	6.2	6.18	5.85	7.23	5.87
9*	CT-group	4.22	4.68	9.72**	9.72	9.72
10	CT-group	6.76	11.44	11.44	7.42	5.47
12	CT-group	7.45	9.38	8.08	9.77	8.41
13	CT-group	6.99	9.2	9.24	6.88	5.7
14	CT-group	7.46	9.17	7.4	7.55	5.33
* Patient withdrawal during study - Last observation carried forward was used for data analysis
** Last data collected
Neutrophils (103/µl)
Participant No.	Study Group	Baseline	1st day of catheterization	Hospital discharge	Catheter removal	Follow-up
1	NO-group	3.3	5.2	7	6.3	4.9
3	NO-group	3.7	3.4	4.9	4.4	5
4	NO-group	3.6	4.7	4.6	6.8	4.5
5	NO-group	3.8	10.3	5.4	9.1	6.1
6	NO-group	4.3	7	6.4	6.6	4.5
7	NO-group	5.8	10.8	5.1	5.9	5.1
8	CT-group	4.2	4.5	4.3	5.3	4.2
9*	CT-group	2.1	3.8	8.20**	8.2	8.2
10	CT-group	3.6	8.9	8.9	4.3	3.1
12	CT-group	5.7	7.7	5.8	7.5	6
13	CT-group	3.6	6.8	6	4.1	3.2
14	CT-group	4.8	7.3	5.5	4.7	3.1
* Patient withdrawal during study - Last observation carried forward was used for data analysis
** Last data collected
C-Reactive Protein - CRP (mg/dl)
Participant No.	Study Group	Baseline	1st day of catheterization	Hospital discharge	Catheter removal	Follow-up
1	NO-group	0.073	3.537	6.92	0.482	0.11
3	NO-group	0.727	4.63	8.53	1.179	0.75
4	NO-group	N/A	4.688	6.89	0.292	0.16
5	NO-group	0.2	4.379	6.53	1.958	0.977
6	NO-group	0.09	1.151	2.77	0.51	0.07
7	NO-group	0.19	3.08	10.12	0.827	0.505
8	CT-group	0.664	6.485	14.43	1.168	0.961
9*	CT-group	0.13	N/A	23.93**	23.93	23.93
10	CT-group	0.19	1.999	1.99	0.528	0.559
12	CT-group	0.416	2.38	3.74	2.638	2.081
13	CT-group	0.17	1.35	1.56	0.43	0.311
14	CT-group	N/A	1.534	1.53	0.249	0.113
* Patient withdrawal during study - Last observation carried forward was used for data analysis
** Last data collected
Heart Rate (Beats/minute)
Participant No.	Study Group	Baseline	1st day of catheterization***	Hospital discharge***	Catheter removal	Follow-up
1	NO-group	49	60.33	67.5	72	75
3	NO-group	55	61.33	65.5	70	67
4	NO-group	75	76.67	74	75	67
5	NO-group	78	69.33	89	89	74
6	NO-group	66	61	58	58	57
7	NO-group	87	97.33	88	87	93
8	CT-group	95	72.67	69	86	83
9*	CT-group	65	82.33	81.66	84.00**	84
10	CT-group	90	86	89	85	97
12	CT-group	98	74.67	83	87	86
13	CT-group	85	70.33	95	95	75
14	CT-group	65	66	76.5	53	61
* Patient withdrawal during study - Last observation carried forward was used for data analysis
** Last data collected
** Average of 3 independent measurments taken at corresponding day
Urea (mg/dl)
Participant No.	Study Group	Baseline	1st day of catheterization	Hospital discharge	Catheter removal	Follow-up
1	NO-group	42	22	23	30	38
3	NO-group	39	18	18	20	29
4	NO-group	42	23	22	36	44
5	NO-group	30	21	16	26	44
6	NO-group	29	18	17	30	36
7	NO-group	35	33	29	34	37
8	CT-group	28	27	20	27	37
9*	CT-group	45	37	34.00**	34	34
10	CT-group	25	28	28	35	27
12	CT-group	54	40	40	51	54
13	CT-group	28	16	31	30	31
14	CT-group	35	22	20	29	33
* Patient withdrawal during study - Last observation carried forward was used for data analysis
** Last data collected
Creatinine (mg/dl)
Participant No.	Study Group	Baseline	1st day of catheterization	Hospital discharge	Catheter removal	Follow-up
1	NO-group	0.96	0.83	0.84	0.92	0.9
3	NO-group	0.94	0.76	0.9	0.77	0.93
4	NO-group	1.3	1.16	1.2	1.26	1.19
5	NO-group	0.73	0.61	0.56	0.6	0.57
6	NO-group	1.18	0.8	0.84	0.97	1.08
7	NO-group	0.88	1.03	0.92	1.02	0.95
8	CT-group	0.92	0.89	0.96	1.08	0.94
9*	CT-group	1.06	1.25	0.81**	0.81	0.81
10	CT-group	0.82	0.94	0.94	0.99	0.9
12	CT-group	1.29	1.17	1.23	1.32	1.42
13	CT-group	1.07	0.65	0.87	0.83	0.8
14	CT-group	0.91	0.74	0.75	0.85	0.95
* Patient withdrawal during study - Last observation carried forward was used for data analysis
** Last data collected
Bilirubin (mg/dl)
Participant No.	Study Group	Baseline	1st day of catheterization	Hospital discharge	Catheter removal	Follow-up
1	NO-group	0.37	0.91	0.74	0.44	0.57
3	NO-group	0.53	0.47	0.46	0.27	0.38
4	NO-group	0.12	0.5	0.38	0.36	0.36
5	NO-group	0.48	0.83	0.77	0.48	0.38
6	NO-group	0.84	1.23	1.1	0.61	0.98
7	NO-group	0.78	0.36	0.66	0.4	0.65
8	CT-group	0.5	0.27	0.52	0.23	0.26
9*	CT-group	0.57	N/A	1.13**	1.13	1.13
10	CT-group	0.42	0.37	0.37	0.37	0.51
12	CT-group	1.07	1.06	1.07	1.28	0.79
13	CT-group	0.37	0.44	0.3	0.16	0.23
14	CT-group	6.64	0.42	0.47	0.24	0.36
* Patient withdrawal during study - Last observation carried forward was used for data analysis
** Last data collected
Sodium (mEq/L)
Participant No.	Study Group	Baseline	1st day of catheterization	Hospital discharge	Catheter removal	Follow-up
1	NO-group	136	138	136	141	144
3	NO-group	142	141	142	140	142
4	NO-group	141	140	141	143	141
5	NO-group	139	142	139	139	140
6	NO-group	141	140	141	143	142
7	NO-group	140	143	140	140	139
8	CT-group	137	141	139	142	137
9*	CT-group	138	140	141.00**	141	141
10	CT-group	139	141	141	142	141
12	CT-group	143	139	139	140	144
13	CT-group	141	138	138	140	141
14	CT-group	140	132	139	137	140
* Patient withdrawal during study - Last observation carried forward was used for data analysis
** Last data collected
Potassium (mEq/L)
Participant No.	Study Group	Baseline	1st day of catheterization	Hospital discharge	Catheter removal	Follow-up
1	NO-group	4.3	4.1	4.1	4.6	4.5
3	NO-group	5.8	4.5	4.7	4.4	4.6
4	NO-group	4.7	4.6	4.5	4.8	4.9
5	NO-group	4.1	3.9	3.9	4.3	4.9
6	NO-group	4.4	4	4.3	6.1	5.4
7	NO-group	4.6	4.2	4.3	4.4	4.1
8	CT-group	4.4	4.2	4.1	4.6	4.7
9*	CT-group	N/A	4.8	4.10**	4.1	4.1
10	CT-group	4.1	4.3	4.3	5.3	3.9
12	CT-group	4.2	3.6	3.7	3.9	3.3
13	CT-group	4.7	3.7	4.5	4.1	4.3
14	CT-group	5.1	4.3	4.4	4.6	4.3
* Patient withdrawal during study - Last observation carried forward was used for data analysis
** Last data collected
Alkaline Phosphatase - ALP (U/L)
Participant No.	Study Group	Baseline	1st day of catheterization	Hospital discharge	Catheter removal	Follow-up
1	NO-group	104	74	83	91	105
3	NO-group	66	51	57	57	64
4	NO-group	91	80	78	97	98
5	NO-group	91	85	80	98	93
6	NO-group	60	46	48	73	62
7	NO-group	58	52	45	58	62
8	CT-group	69	48	59	69	66
9*	CT-group	105	N/A	62.00**	62	62
10	CT-group	106	71	71	95	115
12	CT-group	73	62	67	85	90
13	CT-group	60	44	82	85	64
14	CT-group	95	78	77	89	79
* Patient withdrawal during study - Last observation carried forward was used for data analysis
** Last data collected
Aspartate Aminotransferase - AST (U/L)
Participant No.	Study Group	Baseline	1st day of catheterization	Hospital discharge	Catheter removal	Follow-up
1	NO-group	32	23	28	19	22
3	NO-group	40	16	15	14	16
4	NO-group	18	16	13	21	13
5	NO-group	16	16	16	18	29
6	NO-group	15	10	14	17	18
7	NO-group	35	20	18	28	19
8	CT-group	16	12	14	17	17
9*	CT-group	59	N/A	26.00**	26	26
10	CT-group	22	17	17	24	19
12	CT-group	19	13	37	14	11
13	CT-group	25	17	45	36	32
14	CT-group	30	22	27	25	25
* Patient withdrawal during study - Last observation carried forward was used for data analysis
** Last data collected
Alanine Aminotransferase - ALT (U/L)
Participant No.	Study Group	Baseline	1st day of catheterization	Hospital discharge	Catheter removal	Follow-up
1	NO-group	21	16	19	16	14
3	NO-group	28	16	12	18	13
4	NO-group	20	14	14	25	16
5	NO-group	16	13	12	18	33
6	NO-group	15	10	14	17	18
7	NO-group	35	20	18	28	19
8	CT-group	14	9	10	17	13
9*	CT-group	43	N/A	17.00**	17	17
10	CT-group	23	15	15	26	21
12	CT-group	22	15	28	14	13
13	CT-group	41	28	60	81	57
14	CT-group	26	17	17	25	23
* Patient withdrawal during study - Last observation carried forward was used for data analysis
** Last data collected
Gamma-Glutamyl Transferase - GGT (U/L)
Participant No.	Study Group	Baseline	1st day of catheterization	Hospital discharge	Catheter removal	Follow-up
1	NO-group	14	10	14	19	17
3	NO-group	17	11	13	18	12
4	NO-group	29	27	27	42	35
5	NO-group	20	16	17	22	25
6	NO-group	10	9	10	18	14
7	NO-group	N/A	15	20	26	17
8	CT-group	20	14	15	22	17
9*	CT-group	56	N/A	63.00**	63	63
10	CT-group	29	18	18	47	35
12	CT-group	24	18	26	20	22
13	CT-group	60	40	161	148	75
14	CT-group	17	12	13	22	17
* Patient withdrawal during study - Last observation carried forward was used for data analysis
** Last data collected
Glucose (mg/dl)
Participant No.	Study Group	Baseline	1st day of catheterization	Hospital discharge	Catheter removal	Follow-up
1	NO-group	94	85	107	96	71
3	NO-group	91	115	110	114	158
4	NO-group	95	97	108	76	93
5	NO-group	118	120	91	104	95
6	NO-group	94	115	82	89	95
7	NO-group	100	101	91	100	132
8	CT-group	105	97	114	92	105
9*	CT-group	83	170	113.00**	113	113
10	CT-group	105	87	87	87	130
12	CT-group	91	92	92	111	79
13	CT-group	85	86	116	123	116
14	CT-group	77	125	95	81	95
* Patient withdrawal during study - Last observation carried forward was used for data analysis
** Last data collected
Uric Acid (mg/dl)
Participant No.	Study Group	Baseline	1st day of catheterization	Hospital discharge	Catheter removal	Follow-up
1	NO-group	5.4	3.9	3.9	4.6	5
3	NO-group	5	3.6	3.7	3.4	4.4
4	NO-group	5.3	4	3.9	4.6	4.9
5	NO-group	3.7	2.9	3.3	4	3.7
6	NO-group	6.2	4.6	4.9	6.1	5.8
7	NO-group	6.6	5.8	5.5	5.9	6.3
8	CT-group	7.8	6.5	6.4	6.9	7
9*	CT-group	6.6	N/A	4.20**	4.2	4.2
10	CT-group	4.4	3.8	3.8	4.7	4.7
12	CT-group	7.2	5.6	6.3	6.8	6.8
13	CT-group	5.7	3.7	6.1	5.8	6.1
14	CT-group	5.7	4.6	5.5	5.5	6.7
* Patient withdrawal during study - Last observation carried forward was used for data analysis
** Last data collected
